# Supplementary material for: Genome-wide identification of HSP90 gene family in Rosa chinensis and its response to salt and drought stresses
Source: 3 Biotech. 2024 Aug 18;14(9):204. doi: 10.1007/s13205-024-04052-0 (PMC11330952; doi:10.1007/s13205-024-04052-0)
Supplement: Supplementary file 1 — Supplementary file1 (XLSX 27 KB) [file 13205_2024_4052_MOESM1_ESM.xlsx]

## Sheet: Sheet1
Sweet Avalanche-PEG				Sweet Avalanche-Salt				Wangxifeng-PEG				Wangxifeng-Salt
Time	Target Name	CT		Time	Target Name	CT		Time	Target Name	CT		Time	Target Name	CT
0h	RcTubulin	18.4488		0h	RcTubulin	19.4521		0h	RcTubulin	18.7564		0h	RcTubulin	19.8594
0h	RcTubulin	20.0192		0h	RcTubulin	18.7613		0h	RcTubulin	19.0041		0h	RcTubulin	19.9586
0h	RcTubulin	19.4726		0h	RcTubulin	18.9549		0h	RcTubulin	19.2472		0h	RcTubulin	27.0245
3h	RcTubulin	19.8994		3h	RcTubulin	20.8401		3h	RcTubulin	21.1396		3h	RcTubulin	21.5609
3h	RcTubulin	21.2828		3h	RcTubulin	20.7722		3h	RcTubulin	20.8211		3h	RcTubulin	20.6601
3h	RcTubulin	20.5701		3h	RcTubulin	20.1627		3h	RcTubulin	19.4997		3h	RcTubulin	20.8097
6h	RcTubulin	20.8807		6h	RcTubulin	19.5016		6h	RcTubulin	19.3904		6h	RcTubulin	18.9472
6h	RcTubulin	20.7408		6h	RcTubulin	20.9228		6h	RcTubulin	20.9169		6h	RcTubulin	17.5567
6h	RcTubulin	21.9269		6h	RcTubulin	21.343		6h	RcTubulin	20.7371		6h	RcTubulin	20.8515
9h	RcTubulin	19.506		9h	RcTubulin	20.9532		9h	RcTubulin	20.2725		9h	RcTubulin	20.6557
9h	RcTubulin	20.6296		9h	RcTubulin	20.3135		9h	RcTubulin	21.1795		9h	RcTubulin	20.6059
9h	RcTubulin	21.2272		9h	RcTubulin	21.4298		9h	RcTubulin	19.9871		9h	RcTubulin	19.8193
12h	RcTubulin	21.056		12h	RcTubulin	22.8782		12h	RcTubulin	18.8793		12h	RcTubulin	18.0265
12h	RcTubulin	20.6114		12h	RcTubulin	18.714		12h	RcTubulin	19.3193		12h	RcTubulin	18.6185
12h	RcTubulin	19.9016		12h	RcTubulin	19.5018		12h	RcTubulin	18.4166		12h	RcTubulin	18.002
24h	RcTubulin	20.8858		24h	RcTubulin	20.3523		24h	RcTubulin	20.0332		24h	RcTubulin	20.2446
24h	RcTubulin	21.5664		24h	RcTubulin	21.0532		24h	RcTubulin	20.6451		24h	RcTubulin	20.4745
24h	RcTubulin	25.197		24h	RcTubulin	20.434		24h	RcTubulin	20.6106		24h	RcTubulin	19.2252
48h	RcTubulin	22.4014		48h	RcTubulin	20.7423		48h	RcTubulin	23.8923		48h	RcTubulin	21.9209
48h	RcTubulin	22.1379		48h	RcTubulin	20.4359		48h	RcTubulin	22.0251		48h	RcTubulin	20.1398
48h	RcTubulin	22.9993		48h	RcTubulin	20.547		48h	RcTubulin	21.2154		48h	RcTubulin	21.9865
72h	RcTubulin	20.7566		72h	RcTubulin	23.8989		72h	RcTubulin	20.8126		72h	RcTubulin	22.8209
72h	RcTubulin	20.3631		72h	RcTubulin	21.8428		72h	RcTubulin	23.7703		72h	RcTubulin	20.6871
72h	RcTubulin	18.391		72h	RcTubulin	23.0012		72h	RcTubulin	20.4067		72h	RcTubulin	22.9715
0h	RcHSP90-1-1	22.2325		0h	RcHSP90-1-1	23.2956		0h	RcHSP90-1-1	22.7231		0h	RcHSP90-1-1	24.8887
0h	RcHSP90-1-1	23.2723		0h	RcHSP90-1-1	22.852		0h	RcHSP90-1-1	24.2131		0h	RcHSP90-1-1	25.2513
0h	RcHSP90-1-1	22.8178		0h	RcHSP90-1-1	23.2097		0h	RcHSP90-1-1	24.2876		0h	RcHSP90-1-1	28.2348
3h	RcHSP90-1-1	26.8708		3h	RcHSP90-1-1	27.7396		3h	RcHSP90-1-1	28.0739		3h	RcHSP90-1-1	28.1878
3h	RcHSP90-1-1	27.5674		3h	RcHSP90-1-1	27.9849		3h	RcHSP90-1-1	26.8315		3h	RcHSP90-1-1	27.2794
3h	RcHSP90-1-1	26.5675		3h	RcHSP90-1-1	26.0583		3h	RcHSP90-1-1	26.3695		3h	RcHSP90-1-1	27.6514
6h	RcHSP90-1-1	26.9303		6h	RcHSP90-1-1	28.1536		6h	RcHSP90-1-1	27.6487		6h	RcHSP90-1-1	29.1493
6h	RcHSP90-1-1	25.4928		6h	RcHSP90-1-1	29.1724		6h	RcHSP90-1-1	29.3394		6h	RcHSP90-1-1	28.1538
6h	RcHSP90-1-1	27.5054		6h	RcHSP90-1-1	27.8254		6h	RcHSP90-1-1	29.6223		6h	RcHSP90-1-1	30.5172
9h	RcHSP90-1-1	22.5624		9h	RcHSP90-1-1	22.9904		9h	RcHSP90-1-1	26.229		9h	RcHSP90-1-1	28.1193
9h	RcHSP90-1-1	24.6284		9h	RcHSP90-1-1	21.6354		9h	RcHSP90-1-1	28.2474		9h	RcHSP90-1-1	27.7023
9h	RcHSP90-1-1	25.2795		9h	RcHSP90-1-1	24.8917		9h	RcHSP90-1-1	24.8724		9h	RcHSP90-1-1	27.7238
12h	RcHSP90-1-1	28.6395		12h	RcHSP90-1-1	29.4721		12h	RcHSP90-1-1	28.4086		12h	RcHSP90-1-1	27.4324
12h	RcHSP90-1-1	27.286		12h	RcHSP90-1-1	27.7393		12h	RcHSP90-1-1	26.4913		12h	RcHSP90-1-1	28.3118
12h	RcHSP90-1-1	24.8148		12h	RcHSP90-1-1	27.9081		12h	RcHSP90-1-1	25.7002		12h	RcHSP90-1-1	27.517
24h	RcHSP90-1-1	28.3157		24h	RcHSP90-1-1	25.1054		24h	RcHSP90-1-1	25.8671		24h	RcHSP90-1-1	27.4822
24h	RcHSP90-1-1	29.3696		24h	RcHSP90-1-1	27.0404		24h	RcHSP90-1-1	27.1025		24h	RcHSP90-1-1	28.0731
24h	RcHSP90-1-1	32.5117		24h	RcHSP90-1-1	26.2322		24h	RcHSP90-1-1	26.2305		24h	RcHSP90-1-1	27.3806
48h	RcHSP90-1-1	30.4526		48h	RcHSP90-1-1	27.015		48h	RcHSP90-1-1	30.2596		48h	RcHSP90-1-1	29.0602
48h	RcHSP90-1-1	29.0285		48h	RcHSP90-1-1	28.0127		48h	RcHSP90-1-1	29.1509		48h	RcHSP90-1-1	26.8676
48h	RcHSP90-1-1	29.6373		48h	RcHSP90-1-1	27.8156		48h	RcHSP90-1-1	28.4452		48h	RcHSP90-1-1	29.1598
72h	RcHSP90-1-1	26.047		72h	RcHSP90-1-1	29.2531		72h	RcHSP90-1-1	30.0359		72h	RcHSP90-1-1	28.9923
72h	RcHSP90-1-1	26.0978		72h	RcHSP90-1-1	28.443		72h	RcHSP90-1-1	30.3119		72h	RcHSP90-1-1	30.6834
72h	RcHSP90-1-1	25.7853		72h	RcHSP90-1-1	28.645		72h	RcHSP90-1-1	27.4366		72h	RcHSP90-1-1	28.7072
0h	RcTubulin	18.5713		0h	RcTubulin	19.7854		0h	RcTubulin	18.3259		0h	RcTubulin	19.0908
0h	RcTubulin	20.1514		0h	RcTubulin	18.7715		0h	RcTubulin	19.1454		0h	RcTubulin	19.8993
0h	RcTubulin	19.5991		0h	RcTubulin	18.7995		0h	RcTubulin	19.1454		0h	RcTubulin	26.8104
3h	RcTubulin	20.3565		3h	RcTubulin	21.573		3h	RcTubulin	20.6929		3h	RcTubulin	21.7262
3h	RcTubulin	22.0284		3h	RcTubulin	21.9437		3h	RcTubulin	20.2198		3h	RcTubulin	19.757
3h	RcTubulin	21.9801		3h	RcTubulin	20.567		3h	RcTubulin	19.748		3h	RcTubulin	20.6139
6h	RcTubulin	21.5613		6h	RcTubulin	20.5561		6h	RcTubulin	19.6768		6h	RcTubulin	18.6921
6h	RcTubulin	22.4015		6h	RcTubulin	21.6229		6h	RcTubulin	20.4172		6h	RcTubulin	19.1238
6h	RcTubulin	22.8747		6h	RcTubulin	20.6707		6h	RcTubulin	20.5353		6h	RcTubulin	20.962
9h	RcTubulin	20.7139		9h	RcTubulin	20.7623		9h	RcTubulin	21.7975		9h	RcTubulin	20.954
9h	RcTubulin	22.3265		9h	RcTubulin	20.4026		9h	RcTubulin	21.4039		9h	RcTubulin	21.0665
9h	RcTubulin	21.9653		9h	RcTubulin	21.0881		9h	RcTubulin	20.6035		9h	RcTubulin	19.6168
12h	RcTubulin	21.5052		12h	RcTubulin	23.0351		12h	RcTubulin	19.4887		12h	RcTubulin	18.0151
12h	RcTubulin	21.3476		12h	RcTubulin	19.9591		12h	RcTubulin	19.827		12h	RcTubulin	18.7163
12h	RcTubulin	20.3356		12h	RcTubulin	19.4084		12h	RcTubulin	19.1203		12h	RcTubulin	17.4975
24h	RcTubulin	21.2611		24h	RcTubulin	20.7329		24h	RcTubulin	20.2472		24h	RcTubulin	19.5838
24h	RcTubulin	22.2529		24h	RcTubulin	20.7349		24h	RcTubulin	21.2574		24h	RcTubulin	20.6871
24h	RcTubulin	25.9816		24h	RcTubulin	20.1731		24h	RcTubulin	20.0866		24h	RcTubulin	18.9941
48h	RcTubulin	23.3186		48h	RcTubulin	20.9211		48h	RcTubulin	23.5921		48h	RcTubulin	21.6445
48h	RcTubulin	22.9321		48h	RcTubulin	19.2067		48h	RcTubulin	22.3174		48h	RcTubulin	19.644
48h	RcTubulin	22.8339		48h	RcTubulin	20.6272		48h	RcTubulin	21.6368		48h	RcTubulin	21.7393
72h	RcTubulin	21.6211		72h	RcTubulin	23.2978		72h	RcTubulin	20.8632		72h	RcTubulin	22.1822
72h	RcTubulin	20.8555		72h	RcTubulin	21.8728		72h	RcTubulin	23.9006		72h	RcTubulin	20.7665
72h	RcTubulin	20.8752		72h	RcTubulin	22.9248		72h	RcTubulin	20.3385		72h	RcTubulin	22.3448
0h	RcHSP90-5-1	18.0993		0h	RcHSP90-5-1	19.2665		0h	RcHSP90-5-1	18.4553		0h	RcHSP90-5-1	20.6895
0h	RcHSP90-5-1	19.2149		0h	RcHSP90-5-1	18.4798		0h	RcHSP90-5-1	19.9565		0h	RcHSP90-5-1	21.6064
0h	RcHSP90-5-1	18.9567		0h	RcHSP90-5-1	18.5668		0h	RcHSP90-5-1	19.5799		0h	RcHSP90-5-1	24.4889
3h	RcHSP90-5-1	20.9867		3h	RcHSP90-5-1	23.3206		3h	RcHSP90-5-1	23.1683		3h	RcHSP90-5-1	23.7634
3h	RcHSP90-5-1	22.6875		3h	RcHSP90-5-1	23.5648		3h	RcHSP90-5-1	22.2925		3h	RcHSP90-5-1	20.9707
3h	RcHSP90-5-1	22.4771		3h	RcHSP90-5-1	21.4179		3h	RcHSP90-5-1	20.6489		3h	RcHSP90-5-1	22.7462
6h	RcHSP90-5-1	19.5035		6h	RcHSP90-5-1	22.1764		6h	RcHSP90-5-1	20.5555		6h	RcHSP90-5-1	22.3611
6h	RcHSP90-5-1	21.2432		6h	RcHSP90-5-1	23.1947		6h	RcHSP90-5-1	23.4225		6h	RcHSP90-5-1	22.6669
6h	RcHSP90-5-1	22.3738		6h	RcHSP90-5-1	22.9959		6h	RcHSP90-5-1	22.9901		6h	RcHSP90-5-1	24.4737
9h	RcHSP90-5-1	22.0171		9h	RcHSP90-5-1	21.1768		9h	RcHSP90-5-1	23.2918		9h	RcHSP90-5-1	24.6218
9h	RcHSP90-5-1	25.6594		9h	RcHSP90-5-1	20.2781		9h	RcHSP90-5-1	23.0492		9h	RcHSP90-5-1	23.9706
9h	RcHSP90-5-1	24.3863		9h	RcHSP90-5-1	22.415		9h	RcHSP90-5-1	22.59		9h	RcHSP90-5-1	24.0896
12h	RcHSP90-5-1	24.608		12h	RcHSP90-5-1	25.9833		12h	RcHSP90-5-1	22.6984		12h	RcHSP90-5-1	23.7273
12h	RcHSP90-5-1	23.0829		12h	RcHSP90-5-1	23.0078		12h	RcHSP90-5-1	20.6595		12h	RcHSP90-5-1	23.2183
12h	RcHSP90-5-1	22.9924		12h	RcHSP90-5-1	22.6656		12h	RcHSP90-5-1	20.868		12h	RcHSP90-5-1	22.8984
24h	RcHSP90-5-1	23.0725		24h	RcHSP90-5-1	21.6266		24h	RcHSP90-5-1	20.513		24h	RcHSP90-5-1	23.5779
24h	RcHSP90-5-1	24.2752		24h	RcHSP90-5-1	21.9678		24h	RcHSP90-5-1	21.7735		24h	RcHSP90-5-1	23.1619
24h	RcHSP90-5-1	28.5369		24h	RcHSP90-5-1	22.981		24h	RcHSP90-5-1	21.2094		24h	RcHSP90-5-1	23.7427
48h	RcHSP90-5-1	25.9999		48h	RcHSP90-5-1	24.3426		48h	RcHSP90-5-1	25.4483		48h	RcHSP90-5-1	25.318
48h	RcHSP90-5-1	25.3479		48h	RcHSP90-5-1	21.7038		48h	RcHSP90-5-1	23.3615		48h	RcHSP90-5-1	23.0729
48h	RcHSP90-5-1	25.6627		48h	RcHSP90-5-1	23.5265		48h	RcHSP90-5-1	23.6933		48h	RcHSP90-5-1	25.4339
72h	RcHSP90-5-1	23.0985		72h	RcHSP90-5-1	25.1527		72h	RcHSP90-5-1	23.3244		72h	RcHSP90-5-1	23.0055
72h	RcHSP90-5-1	22.2828		72h	RcHSP90-5-1	23.1338		72h	RcHSP90-5-1	25.566		72h	RcHSP90-5-1	22.7483
72h	RcHSP90-5-1	22.2216		72h	RcHSP90-5-1	23.8062		72h	RcHSP90-5-1	21.5713		72h	RcHSP90-5-1	23.2972
0h	RcTubulin	17.9902		0h	RcTubulin	17.7081		0h	RcTubulin	20.2663		0h	RcTubulin	17.3535
0h	RcTubulin	18.9842		0h	RcTubulin	18.6431		0h	RcTubulin	19.4795		0h	RcTubulin	17.6944
0h	RcTubulin	18.3579		0h	RcTubulin	18.1242		0h	RcTubulin	19.368		0h	RcTubulin	18.5429
3h	RcTubulin	19.9417		3h	RcTubulin	20.9812		3h	RcTubulin	21.5271		3h	RcTubulin	19.2798
3h	RcTubulin	21.0661		3h	RcTubulin	20.514		3h	RcTubulin	20.8314		3h	RcTubulin	18.8265
3h	RcTubulin	20.27		3h	RcTubulin	20.1603		3h	RcTubulin	19.8585		3h	RcTubulin	18.7272
6h	RcTubulin	19.5567		6h	RcTubulin	19.9296		6h	RcTubulin	19.339		6h	RcTubulin	18.1569
6h	RcTubulin	21.0463		6h	RcTubulin	20.3166		6h	RcTubulin	20.4554		6h	RcTubulin	18.5933
6h	RcTubulin	21.6101		6h	RcTubulin	19.7484		6h	RcTubulin	20.1764		6h	RcTubulin	19.9158
9h	RcTubulin	19.5828		9h	RcTubulin	19.6652		9h	RcTubulin	18.9893		9h	RcTubulin	19.4602
9h	RcTubulin	20.6631		9h	RcTubulin	19.6833		9h	RcTubulin	20.8969		9h	RcTubulin	18.4009
9h	RcTubulin	20.1456		9h	RcTubulin	19.9109		9h	RcTubulin	19.4684		9h	RcTubulin	19.9366
12h	RcTubulin	19.773		12h	RcTubulin	22.1954		12h	RcTubulin	17.9977		12h	RcTubulin	16.8679
12h	RcTubulin	19.7981		12h	RcTubulin	18.6314		12h	RcTubulin	19.3692		12h	RcTubulin	17.402
12h	RcTubulin	19.5591		12h	RcTubulin	18.6107		12h	RcTubulin	18.0299		12h	RcTubulin	17.6036
24h	RcTubulin	20.322		24h	RcTubulin	19.4689		24h	RcTubulin	19.7799		24h	RcTubulin	18.4736
24h	RcTubulin	20.9957		24h	RcTubulin	20.3174		24h	RcTubulin	20.5855		24h	RcTubulin	20.4278
24h	RcTubulin	24.2632		24h	RcTubulin	19.9173		24h	RcTubulin	20.1339		24h	RcTubulin	18.2233
48h	RcTubulin	21.0467		48h	RcTubulin	21.0469		48h	RcTubulin	22.2137		48h	RcTubulin	20.8952
48h	RcTubulin	22.3252		48h	RcTubulin	18.9837		48h	RcTubulin	21.8468		48h	RcTubulin	19.5851
48h	RcTubulin	22.4687		48h	RcTubulin	20.2384		48h	RcTubulin	20.3702		48h	RcTubulin	21.106
72h	RcTubulin	20.9731		72h	RcTubulin	22.2775		72h	RcTubulin	20.2955		72h	RcTubulin	21.6108
72h	RcTubulin	19.9198		72h	RcTubulin	21.2417		72h	RcTubulin	23.4517		72h	RcTubulin	20.4441
72h	RcTubulin	19.6865		72h	RcTubulin	22.1164		72h	RcTubulin	19.8811		72h	RcTubulin	21.0776
0h	RcHSP90-2-1	25.0949		0h	RcHSP90-2-1	25.5852		0h	RcHSP90-2-1	27.6109		0h	RcHSP90-2-1	28.1532
0h	RcHSP90-2-1	26.9035		0h	RcHSP90-2-1	26.8011		0h	RcHSP90-2-1	28.464		0h	RcHSP90-2-1	27.9621
0h	RcHSP90-2-1	26.5169		0h	RcHSP90-2-1	26.5324		0h	RcHSP90-2-1	28.5238		0h	RcHSP90-2-1	35.0966
3h	RcHSP90-2-1	26.7562		3h	RcHSP90-2-1	29.3863		3h	RcHSP90-2-1	28.9564		3h	RcHSP90-2-1	27.7968
3h	RcHSP90-2-1	29.5679		3h	RcHSP90-2-1	29.3549		3h	RcHSP90-2-1	27.9796		3h	RcHSP90-2-1	27.4668
3h	RcHSP90-2-1	29.001		3h	RcHSP90-2-1	28.3351		3h	RcHSP90-2-1	25.4048		3h	RcHSP90-2-1	29.5899
6h	RcHSP90-2-1	26.8424		6h	RcHSP90-2-1	28.3541		6h	RcHSP90-2-1	27.2775		6h	RcHSP90-2-1	27.7189
6h	RcHSP90-2-1	28.476		6h	RcHSP90-2-1	27.8564		6h	RcHSP90-2-1	28.9166		6h	RcHSP90-2-1	28.5331
6h	RcHSP90-2-1	29.3485		6h	RcHSP90-2-1	27.4896		6h	RcHSP90-2-1	27.5364		6h	RcHSP90-2-1	29.4196
9h	RcHSP90-2-1	27.1985		9h	RcHSP90-2-1	26.3351		9h	RcHSP90-2-1	25.5818		9h	RcHSP90-2-1	27.0768
9h	RcHSP90-2-1	28.2773		9h	RcHSP90-2-1	26.9058		9h	RcHSP90-2-1	29.4429		9h	RcHSP90-2-1	27.858
9h	RcHSP90-2-1	30.3519		9h	RcHSP90-2-1	29.826		9h	RcHSP90-2-1	26.6117		9h	RcHSP90-2-1	28.743
12h	RcHSP90-2-1	29.9779		12h	RcHSP90-2-1	30.9646		12h	RcHSP90-2-1	24.9243		12h	RcHSP90-2-1	27.5382
12h	RcHSP90-2-1	28.1861		12h	RcHSP90-2-1	27.3584		12h	RcHSP90-2-1	28.5674		12h	RcHSP90-2-1	29.21
12h	RcHSP90-2-1	29.4045		12h	RcHSP90-2-1	27.8369		12h	RcHSP90-2-1	26.8919		12h	RcHSP90-2-1	27.7571
24h	RcHSP90-2-1	28.3229		24h	RcHSP90-2-1	25.9984		24h	RcHSP90-2-1	27.1613		24h	RcHSP90-2-1	28.1224
24h	RcHSP90-2-1	29.1924		24h	RcHSP90-2-1	28.1546		24h	RcHSP90-2-1	27.8458		24h	RcHSP90-2-1	31.2257
24h	RcHSP90-2-1	33.8356		24h	RcHSP90-2-1	26.0862		24h	RcHSP90-2-1	27.1617		24h	RcHSP90-2-1	28.7039
48h	RcHSP90-2-1	31.8639		48h	RcHSP90-2-1	29.9067		48h	RcHSP90-2-1	30.2287		48h	RcHSP90-2-1	27.3958
48h	RcHSP90-2-1	31.4565		48h	RcHSP90-2-1	27.9682		48h	RcHSP90-2-1	29.9687		48h	RcHSP90-2-1	27.9955
48h	RcHSP90-2-1	31.9455		48h	RcHSP90-2-1	28.0692		48h	RcHSP90-2-1	29.8134		48h	RcHSP90-2-1	29.2872
72h	RcHSP90-2-1	29.7934		72h	RcHSP90-2-1	30.564		72h	RcHSP90-2-1	29.8368		72h	RcHSP90-2-1	28.9013
72h	RcHSP90-2-1	27.8758		72h	RcHSP90-2-1	27.7043		72h	RcHSP90-2-1	33.0078		72h	RcHSP90-2-1	32.5796
72h	RcHSP90-2-1	28.3953		72h	RcHSP90-2-1	30.3106		72h	RcHSP90-2-1	27.3936		72h	RcHSP90-2-1	32.8565
0h	RcHSP90-6-1	23.3796		0h	RcHSP90-6-1	22.8074		0h	RcHSP90-6-1	22.643		0h	RcHSP90-6-1	25.6819
0h	RcHSP90-6-1	22.8686		0h	RcHSP90-6-1	23.3803		0h	RcHSP90-6-1	23.6624		0h	RcHSP90-6-1	25.8228
0h	RcHSP90-6-1	22.2802		0h	RcHSP90-6-1	23.3554		0h	RcHSP90-6-1	23.349		0h	RcHSP90-6-1	30.2799
3h	RcHSP90-6-1	27.4003		3h	RcHSP90-6-1	29.3355		3h	RcHSP90-6-1	29.1672		3h	RcHSP90-6-1	27.6275
3h	RcHSP90-6-1	27.9267		3h	RcHSP90-6-1	28.8243		3h	RcHSP90-6-1	28.4393		3h	RcHSP90-6-1	27.925
3h	RcHSP90-6-1	29.527		3h	RcHSP90-6-1	27.2708		3h	RcHSP90-6-1	26.3237		3h	RcHSP90-6-1	26.6771
6h	RcHSP90-6-1	26.3845		6h	RcHSP90-6-1	28.8552		6h	RcHSP90-6-1	29.7268		6h	RcHSP90-6-1	29.7045
6h	RcHSP90-6-1	27.5245		6h	RcHSP90-6-1	29.2326		6h	RcHSP90-6-1	30.8345		6h	RcHSP90-6-1	30.5385
6h	RcHSP90-6-1	27.9252		6h	RcHSP90-6-1	28.9742		6h	RcHSP90-6-1	29.7357		6h	RcHSP90-6-1	31.8937
9h	RcHSP90-6-1	24.2017		9h	RcHSP90-6-1	23.1336		9h	RcHSP90-6-1	26.27		9h	RcHSP90-6-1	28.0941
9h	RcHSP90-6-1	27.4801		9h	RcHSP90-6-1	23.2073		9h	RcHSP90-6-1	28.7762		9h	RcHSP90-6-1	26.563
9h	RcHSP90-6-1	27.1384		9h	RcHSP90-6-1	24.4439		9h	RcHSP90-6-1	26.5988		9h	RcHSP90-6-1	28.9859
12h	RcHSP90-6-1	29.3531		12h	RcHSP90-6-1	29.7045		12h	RcHSP90-6-1	29.4358		12h	RcHSP90-6-1	29.109
12h	RcHSP90-6-1	28.6815		12h	RcHSP90-6-1	28.6465		12h	RcHSP90-6-1	28.5085		12h	RcHSP90-6-1	30.0959
12h	RcHSP90-6-1	27.5375		12h	RcHSP90-6-1	28.7028		12h	RcHSP90-6-1	26.7909		12h	RcHSP90-6-1	29.5448
24h	RcHSP90-6-1	29.2357		24h	RcHSP90-6-1	26.5978		24h	RcHSP90-6-1	25.9925		24h	RcHSP90-6-1	28.3434
24h	RcHSP90-6-1	29.7704		24h	RcHSP90-6-1	27.4852		24h	RcHSP90-6-1	26.3719		24h	RcHSP90-6-1	29.8323
24h	RcHSP90-6-1	34.3087		24h	RcHSP90-6-1	26.401		24h	RcHSP90-6-1	26.8172		24h	RcHSP90-6-1	28.953
48h	RcHSP90-6-1	30.7422		48h	RcHSP90-6-1	28.1549		48h	RcHSP90-6-1	30.1769		48h	RcHSP90-6-1	28.5465
48h	RcHSP90-6-1	30.5443		48h	RcHSP90-6-1	25.9955		48h	RcHSP90-6-1	28.9468		48h	RcHSP90-6-1	26.1604
48h	RcHSP90-6-1	30.9398		48h	RcHSP90-6-1	27.5442		48h	RcHSP90-6-1	29.392		48h	RcHSP90-6-1	29.0745
72h	RcHSP90-6-1	29.0081		72h	RcHSP90-6-1	29.6824		72h	RcHSP90-6-1	29.1535		72h	RcHSP90-6-1	29.6223
72h	RcHSP90-6-1	28.4731		72h	RcHSP90-6-1	29.4101		72h	RcHSP90-6-1	31.796		72h	RcHSP90-6-1	27.1069
72h	RcHSP90-6-1	26.152		72h	RcHSP90-6-1	28.8729		72h	RcHSP90-6-1	28.5543		72h	RcHSP90-6-1	27.7829
0h	RcHSP90-6-2	22.0821		0h	RcHSP90-6-2	23.6912		0h	RcHSP90-6-2	26.0297		0h	RcHSP90-6-2	26.2268
0h	RcHSP90-6-2	23.8246		0h	RcHSP90-6-2	24.337		0h	RcHSP90-6-2	25.0773		0h	RcHSP90-6-2	26.3572
0h	RcHSP90-6-2	22.1432		0h	RcHSP90-6-2	23.9281		0h	RcHSP90-6-2	24.9875		0h	RcHSP90-6-2	27.5462
3h	RcHSP90-6-2	20.6012		3h	RcHSP90-6-2	26.1957		3h	RcHSP90-6-2	23.723		3h	RcHSP90-6-2	24.0933
3h	RcHSP90-6-2	24.2079		3h	RcHSP90-6-2	25.7662		3h	RcHSP90-6-2	22.4653		3h	RcHSP90-6-2	23.2032
3h	RcHSP90-6-2	22.9058		3h	RcHSP90-6-2	24.7385		3h	RcHSP90-6-2	20.7547		3h	RcHSP90-6-2	22.4519
6h	RcHSP90-6-2	22.8625		6h	RcHSP90-6-2	23.5053		6h	RcHSP90-6-2	23.1918		6h	RcHSP90-6-2	23.3391
6h	RcHSP90-6-2	24.5954		6h	RcHSP90-6-2	24.2078		6h	RcHSP90-6-2	24.0963		6h	RcHSP90-6-2	22.69
6h	RcHSP90-6-2	24.7208		6h	RcHSP90-6-2	22.8485		6h	RcHSP90-6-2	24.7371		6h	RcHSP90-6-2	24.0259
9h	RcHSP90-6-2	22.4155		9h	RcHSP90-6-2	19.4332		9h	RcHSP90-6-2	24.0717		9h	RcHSP90-6-2	22.976
9h	RcHSP90-6-2	25.959		9h	RcHSP90-6-2	20.331		9h	RcHSP90-6-2	26.2508		9h	RcHSP90-6-2	24.4542
9h	RcHSP90-6-2	25.4674		9h	RcHSP90-6-2	21.91		9h	RcHSP90-6-2	23.8631		9h	RcHSP90-6-2	24.0381
12h	RcHSP90-6-2	26.1081		12h	RcHSP90-6-2	26.1865		12h	RcHSP90-6-2	22.2668		12h	RcHSP90-6-2	22.8358
12h	RcHSP90-6-2	22.6901		12h	RcHSP90-6-2	23.3186		12h	RcHSP90-6-2	23.612		12h	RcHSP90-6-2	23.5723
12h	RcHSP90-6-2	25.4904		12h	RcHSP90-6-2	24.0821		12h	RcHSP90-6-2	23.3502		12h	RcHSP90-6-2	22.863
24h	RcHSP90-6-2	24.4588		24h	RcHSP90-6-2	26.1248		24h	RcHSP90-6-2	21.8505		24h	RcHSP90-6-2	24.4041
24h	RcHSP90-6-2	24.2779		24h	RcHSP90-6-2	22.8135		24h	RcHSP90-6-2	22.5365		24h	RcHSP90-6-2	26.2784
24h	RcHSP90-6-2	28.4987		24h	RcHSP90-6-2	22.9921		24h	RcHSP90-6-2	22.2546		24h	RcHSP90-6-2	25.084
48h	RcHSP90-6-2	25.7492		48h	RcHSP90-6-2	26.7628		48h	RcHSP90-6-2	25.2821		48h	RcHSP90-6-2	24.5466
48h	RcHSP90-6-2	26.0782		48h	RcHSP90-6-2	24.051		48h	RcHSP90-6-2	24.5181		48h	RcHSP90-6-2	23.638
48h	RcHSP90-6-2	26.9963		48h	RcHSP90-6-2	25.5357		48h	RcHSP90-6-2	23.4752		48h	RcHSP90-6-2	25.6235
72h	RcHSP90-6-2	25.3074		72h	RcHSP90-6-2	26.1915		72h	RcHSP90-6-2	23.4176		72h	RcHSP90-6-2	25.7004
72h	RcHSP90-6-2	22.1392		72h	RcHSP90-6-2	24.49		72h	RcHSP90-6-2	25.8848		72h	RcHSP90-6-2	23.8264
72h	RcHSP90-6-2	23.2244		72h	RcHSP90-6-2	25.5103		72h	RcHSP90-6-2	22.5118		72h	RcHSP90-6-2	24.3701
