# Supplementary material for: Genome-wide identification of HSP90 gene family in Rosa chinensis and its response to salt and drought stresses
Source: 3 Biotech. 2024 Aug 18;14(9):204. doi: 10.1007/s13205-024-04052-0 (PMC11330952; doi:10.1007/s13205-024-04052-0)
Supplement: Supplementary file 7 — Supplementary file7 (XLSX 11 KB) [file 13205_2024_4052_MOESM7_ESM.xlsx]

## Sheet: TableS2
Table S2 HSP90 genes in four species
Species	Gene ID	Gene Name
Rosa chinensis	RchiOBHm_Chr6g0274441	RcHSP90-6-1
	RchiOBHm_Chr6g0303071	RcHSP90-6-2
	RchiOBHm_Chr5g0075541	RcHSP90-5-1
	RchiOBHm_Chr4g0437121	RcHSP90-4-1
	RchiOBHm_Chr2g0156661	RcHSP90-2-1
	RchiOBHm_Chr1g0378391	RcHSP90-1-1
Arabidopsis thaliana	AT2G04030.1	AtHSP90-2-1/AtHSP90-5
	AT3G07770.1	AtHSP90-3-1/AtHSP90-6
	AT4G24190.1	AtHSP90-4-1/AtHSP90-7
	AT5G52640.1	AtHSP90-5-1/AtHSP90-1
	AT5G56000.1	AtHSP90-5-2/AtHSP90-4
	AT5G56010.1	AtHSP90-5-3/AtHSP90-3
	AT5G56030.2	AtHSP90-5-4/AtHSP90-2
Rubus idaeus	Rid.02g056740.m1	RiHSP90-2-1
	Rid.02g084720.m1	RiHSP90-2-2
	Rid.03g142450.m1	RiHSP90-3-1
	Rid.04g153600.m1	RiHSP90-4-1
	Rid.05g222960.m1	RiHSP90-5-1
	Rid.06g285060.m1	RiHSP90-6-1
	Rid.07g301680.m1	RiHSP90-7-1
	Rid.07g301690.m1	RiHSP90-7-2
Oryza sativa	Os06t0716700-02	OsHSP90-6-1
	Os08t0487800-01	OsHSP90-8-1
	Os08t0500700-01	OsHSP90-8-2
	Os09t0482100-01	OsHSP90-9-1
	Os09t0482400-01	OsHSP90-9-2
	Os09t0482600-01	OsHSP90-9-3
	Os12t0514500-01	OsHSP90-12-1
